# Supplementary material for: 1,2-Bis(2-furylmethyl­ene)hydrazine
Source: Acta Crystallogr Sect E Struct Rep Online. 2008 Sep 27;64(Pt 10):o2026. doi: 10.1107/S1600536808030729 (PMC2959286; doi:10.1107/S1600536808030729)
Supplement: Supplementary file 2 [file e-64-o2026-Isup2.hkl]

# 
# h,k,l, Fc-squared, Fo-squared, sigma(Fo-squared) and status flag 
# 
data_I
_shelx_title ' MQ172-61 in Pbca' 
_shelx_refln_list_code          4 
_shelx_F_calc_maximum      132.38 
_exptl_crystal_F_000       392.00 
_reflns_d_resolution_high  0.8408 
 
loop_ 
 _symmetry_equiv_pos_as_xyz 
 'x, y, z' 
 '-x+1/2, -y, z+1/2' 
 '-x, y+1/2, -z+1/2' 
 'x+1/2, -y+1/2, -z' 
 '-x, -y, -z' 
 'x-1/2, y, -z-1/2' 
 'x, -y-1/2, z-1/2' 
 '-x-1/2, y-1/2, z' 
 
_cell_length_a     6.8773 
_cell_length_b     8.9956 
_cell_length_c    15.1714 
_cell_angle_alpha  90.000 
_cell_angle_beta   90.000 
_cell_angle_gamma  90.000 
 
_shelx_F_squared_multiplier     1.000 
 
loop_ 
 _refln_index_h 
 _refln_index_k 
 _refln_index_l 
 _refln_F_squared_calc 
 _refln_F_squared_meas 
 _refln_F_squared_sigma 
 _refln_observed_status 
   2   0   0     2323.53     2489.99     35.15 o 
   4   0   0      743.31      730.38     21.82 o 
   6   0   0        0.01        0.30      1.09 o 
   8   0   0        7.24        9.55      2.33 o 
   2   1   0      495.59      481.78      6.68 o 
   4   1   0      126.87      144.28      2.45 o 
   6   1   0       16.29       16.31      1.48 o 
   8   1   0        0.85        1.23      1.33 o 
   2   2   0        0.18        0.53      0.31 o 
   4   2   0      490.69      559.80     18.10 o 
   6   2   0        2.07        1.65      0.96 o 
   8   2   0        0.72        1.00      1.55 o 
   2   3   0      371.22      362.90      5.55 o 
   4   3   0      333.32      307.51     10.90 o 
   6   3   0       12.77       11.02      1.51 o 
   0   4   0      286.28      266.61      6.44 o 
   2   4   0      424.53      442.02     10.65 o 
   4   4   0      165.96      182.37      4.01 o 
   6   4   0        3.74        2.89      1.11 o 
   2   5   0      199.96      205.90      8.28 o 
   4   5   0      117.74      124.33      3.54 o 
   6   5   0       27.76       26.86      2.27 o 
   0   6   0       69.07       77.34      4.41 o 
   2   6   0        4.04        5.73      0.96 o 
   4   6   0       61.32       59.52      3.95 o 
   6   6   0        0.80        0.00      1.16 o 
   2   7   0      308.13      294.88     18.61 o 
   4   7   0       35.20       35.18      2.37 o 
   6   7   0       20.56       19.70      2.85 o 
   0   8   0      146.56      167.80      7.72 o 
   2   8   0      114.06      121.80      6.88 o 
   4   8   0       18.79       19.67      2.02 o 
   2   9   0       42.24       40.41      3.12 o 
   4   9   0        4.87        6.99      2.16 o 
   0  10   0       13.18       13.52      3.19 o 
   2  10   0       21.21       22.69      2.87 o 
   1   1   1     1085.48     1030.75      9.62 o 
   2   1   1       92.87       82.02      1.25 o 
   3   1   1       50.20       52.02      0.87 o 
   4   1   1       82.35       92.83      1.33 o 
   5   1   1       58.61       63.16      1.42 o 
   6   1   1       93.62       98.53      2.07 o 
   7   1   1      148.15      170.85      3.18 o 
   8   1   1        3.09        3.43      1.07 o 
   0   2   1      591.53      614.66      6.38 o 
   1   2   1        8.52        6.50      0.31 o 
   2   2   1      140.35      144.51      2.22 o 
   3   2   1      776.74      868.95      8.64 o 
   4   2   1      212.95      209.97      2.81 o 
   5   2   1        0.87        1.07      0.41 o 
   6   2   1       26.28       26.32      1.22 o 
   7   2   1        6.12        6.57      1.08 o 
   8   2   1        1.05        1.27      1.03 o 
   1   3   1     1138.81     1179.07     16.64 o 
   2   3   1      205.05      206.17      3.56 o 
   3   3   1      263.19      285.21      2.33 o 
   4   3   1       22.75       21.84      0.95 o 
   5   3   1        0.32        0.77      0.45 o 
   6   3   1       30.29       31.86      1.59 o 
   7   3   1       30.45       30.17      1.93 o 
   0   4   1      178.49      195.92      2.79 o 
   1   4   1       86.77       99.15      1.67 o 
   2   4   1       73.30       69.44      1.27 o 
   3   4   1      315.76      325.58      5.21 o 
   4   4   1        0.79        0.14      0.37 o 
   5   4   1       23.22       24.03      1.20 o 
   6   4   1        8.60        7.64      1.02 o 
   7   4   1        0.48        0.79      0.86 o 
   1   5   1      538.92      591.99      5.32 o 
   2   5   1      144.00      143.88      3.77 o 
   3   5   1      134.68      138.30      4.56 o 
   4   5   1       19.34       14.06      1.04 o 
   5   5   1       10.98       12.17      1.10 o 
   6   5   1       67.08       67.38      2.51 o 
   7   5   1        1.72        1.91      1.00 o 
   0   6   1      706.87      750.56     26.12 o 
   1   6   1      155.70      165.64      5.56 o 
   2   6   1       11.45       11.75      0.85 o 
   3   6   1       19.75       18.01      1.09 o 
   4   6   1      143.18      143.32      3.71 o 
   5   6   1       69.23       65.35      2.14 o 
   6   6   1        0.16        0.62      0.82 o 
   1   7   1       24.77       20.46      1.23 o 
   2   7   1        3.02        2.33      0.58 o 
   3   7   1       46.14       43.66      1.69 o 
   4   7   1        1.24        2.47      0.74 o 
   5   7   1       11.68       14.31      1.45 o 
   6   7   1        0.16        0.07      0.92 o 
   0   8   1      119.46      132.81      4.86 o 
   1   8   1        9.01        7.45      1.12 o 
   2   8   1        2.89        2.45      0.75 o 
   3   8   1        0.61        0.65      0.66 o 
   4   8   1       61.47       61.01      2.15 o 
   5   8   1       23.34       25.80      1.90 o 
   1   9   1      102.25      100.04      3.28 o 
   2   9   1        5.96        6.50      1.22 o 
   3   9   1        5.72        5.23      1.22 o 
   4   9   1        7.65        8.24      1.72 o 
   0  10   1        0.00        0.95      1.25 o 
   1  10   1       11.89       13.46      1.65 o 
   2  10   1        0.03        0.26      0.96 o 
   0   0   2      663.56      707.50      6.03 o 
   1   0   2     2849.76     2699.69     56.34 o 
   2   0   2      256.31      268.12      3.90 o 
   3   0   2       68.42       70.46      1.44 o 
   4   0   2       19.98       16.78      0.91 o 
   5   0   2      254.00      266.09      5.38 o 
   6   0   2       16.46       16.97      1.51 o 
   7   0   2       46.40       50.45      2.46 o 
   8   0   2       13.63       15.93      2.73 o 
   1   1   2       62.05       63.56      1.18 o 
   2   1   2       19.18       15.20      0.45 o 
   3   1   2      407.65      434.02      4.77 o 
   4   1   2        3.05        2.09      0.35 o 
   5   1   2       51.64       52.06      1.36 o 
   6   1   2       21.91       22.72      1.15 o 
   7   1   2        3.24        3.79      0.92 o 
   8   1   2        0.03        0.00      0.93 o 
   0   2   2     1404.12     1453.47     12.89 o 
   1   2   2      550.71      519.99     11.86 o 
   2   2   2       52.89       68.09      0.92 o 
   3   2   2       59.94       63.59      1.27 o 
   4   2   2        5.56        7.53      0.51 o 
   5   2   2        0.90        1.13      0.43 o 
   6   2   2       15.27       15.33      1.01 o 
   7   2   2        0.37        0.57      0.73 o 
   1   3   2       23.39       16.75      0.55 o 
   2   3   2       65.04       68.00      1.11 o 
   3   3   2      267.92      273.75      3.50 o 
   4   3   2       69.00       69.97      1.58 o 
   5   3   2       20.53       20.66      1.10 o 
   6   3   2       48.02       46.69      1.81 o 
   7   3   2       13.54       12.69      1.46 o 
   0   4   2      666.69      672.77      4.86 o 
   1   4   2      128.06      126.56      1.79 o 
   2   4   2      339.55      334.05      5.58 o 
   3   4   2        0.16        0.33      0.28 o 
   4   4   2        0.91        0.53      0.40 o 
   5   4   2      123.86      114.53      2.32 o 
   6   4   2        7.26        7.86      1.01 o 
   7   4   2       29.69       30.37      2.01 o 
   1   5   2      378.98      390.96      5.44 o 
   2   5   2      132.19      129.07      3.35 o 
   3   5   2       68.92       64.48      2.15 o 
   4   5   2      135.44      131.72      3.31 o 
   5   5   2       85.26       75.46      2.20 o 
   6   5   2        4.38        3.88      0.97 o 
   7   5   2        7.59        7.77      1.37 o 
   0   6   2        2.84        8.21      3.57 o 
   1   6   2       32.91       34.25      1.91 o 
   2   6   2       72.22       74.83      2.25 o 
   3   6   2        7.12        6.09      0.71 o 
   4   6   2        2.34        2.73      0.63 o 
   5   6   2       15.80       13.56      1.36 o 
   6   6   2        3.49        3.87      1.03 o 
   1   7   2      252.26      264.58      9.36 o 
   2   7   2       83.51       86.06      2.59 o 
   3   7   2      171.45      170.40      6.74 o 
   4   7   2       67.99       61.01      2.25 o 
   5   7   2      105.21       98.99      5.00 o 
   6   7   2        0.24        1.28      0.98 o 
   0   8   2       95.39       90.40      4.06 o 
   1   8   2        0.60        0.14      0.64 o 
   2   8   2        3.13        3.21      0.80 o 
   3   8   2       11.90       14.23      1.45 o 
   4   8   2        2.32        2.97      1.08 o 
   5   8   2       12.93       15.14      1.58 o 
   1   9   2       30.27       33.06      2.04 o 
   2   9   2       46.80       49.68      2.45 o 
   3   9   2       21.13       20.29      3.24 o 
   4   9   2        3.76        3.61      1.23 o 
   0  10   2       38.82       38.26      3.26 o 
   1  10   2        0.59        0.80      0.91 o 
   2  10   2        0.00        0.00      0.96 o 
   1   1   3    17523.31    11510.51   1775.85 o 
   2   1   3      600.76      606.17      5.40 o 
   3   1   3      324.91      336.60      4.04 o 
   4   1   3        1.54        1.45      0.32 o 
   5   1   3       54.61       55.82      1.40 o 
   6   1   3      199.15      206.66      3.24 o 
   7   1   3        0.37        0.75      0.78 o 
   8   1   3        2.76        3.42      1.34 o 
   0   2   3      758.19      702.74     21.39 o 
   1   2   3     1131.90     1115.32     11.65 o 
   2   2   3       38.80       36.22      0.61 o 
   3   2   3       17.86       21.18      0.66 o 
   4   2   3      268.29      288.60      3.53 o 
   5   2   3      139.72      129.06      2.57 o 
   6   2   3       24.17       24.15      1.29 o 
   7   2   3       10.50       10.84      1.34 o 
   1   3   3       23.06       21.63      0.59 o 
   2   3   3        0.04        0.58      0.21 o 
   3   3   3      221.77      247.05      3.16 o 
   4   3   3       33.02       36.50      1.10 o 
   5   3   3       34.53       35.70      1.45 o 
   6   3   3       24.76       27.66      1.52 o 
   7   3   3        1.23        0.75      0.72 o 
   0   4   3      149.29      176.06      2.17 o 
   1   4   3      145.38      135.01      1.67 o 
   2   4   3      102.38      117.01      1.63 o 
   3   4   3       94.03       86.83      1.50 o 
   4   4   3        5.65        5.44      0.65 o 
   5   4   3       31.16       28.72      1.40 o 
   6   4   3       11.06       11.38      1.17 o 
   7   4   3        0.15        1.21      0.78 o 
   1   5   3      247.43      270.71      4.08 o 
   2   5   3        2.36        2.66      0.40 o 
   3   5   3       46.85       49.23      1.54 o 
   4   5   3       42.33       45.31      1.65 o 
   5   5   3       10.77        9.92      1.07 o 
   6   5   3        0.00        0.45      0.66 o 
   7   5   3        0.04        0.44      0.95 o 
   0   6   3       79.67       99.37      2.82 o 
   1   6   3       25.99       22.88      1.17 o 
   2   6   3      159.05      161.46      2.36 o 
   3   6   3      136.70      135.61      3.11 o 
   4   6   3      102.81       91.88      2.38 o 
   5   6   3        1.20        0.50      0.63 o 
   6   6   3        0.38        0.83      0.82 o 
   1   7   3       35.19       33.88      1.71 o 
   2   7   3       41.36       36.91      1.47 o 
   3   7   3        0.02        0.80      0.57 o 
   4   7   3       17.20       19.62      1.50 o 
   5   7   3        4.98        5.32      1.11 o 
   6   7   3        0.18        0.28      0.92 o 
   0   8   3        0.22        0.93      0.98 o 
   1   8   3       15.92       14.30      1.38 o 
   2   8   3       30.38       27.41      1.59 o 
   3   8   3       31.15       32.13      2.09 o 
   4   8   3       37.24       34.54      2.20 o 
   5   8   3        1.28        2.04      1.16 o 
   1   9   3       72.89       80.78      4.52 o 
   2   9   3       26.44       22.03      2.14 o 
   3   9   3        2.47        4.12      1.20 o 
   4   9   3        3.64        2.43      1.13 o 
   0  10   3        1.20        3.15      1.61 o 
   1  10   3        1.03        1.06      0.95 o 
   2  10   3        1.49        2.82      1.37 o 
   0   0   4     4336.50     4263.65     77.54 o 
   1   0   4     6599.62     6139.58    159.99 o 
   2   0   4      543.33      531.82      4.79 o 
   3   0   4      590.88      656.40     10.85 o 
   4   0   4      282.50      320.79     10.43 o 
   5   0   4       26.51       30.40      1.49 o 
   6   0   4       59.99       62.57      7.46 o 
   7   0   4        8.63       10.73      2.07 o 
   1   1   4      639.33      655.46      6.75 o 
   2   1   4      562.13      541.91      5.13 o 
   3   1   4       77.29       83.33      1.14 o 
   4   1   4       83.53       89.18      1.43 o 
   5   1   4       19.11       19.30      0.87 o 
   6   1   4        4.99        4.02      0.80 o 
   7   1   4        0.02        0.00      0.83 o 
   0   2   4       11.54       13.80      2.58 o 
   1   2   4     2808.32     2910.43     36.37 o 
   2   2   4       41.18       38.03      0.69 o 
   3   2   4      277.96      293.46      2.43 o 
   4   2   4      109.17      112.42      2.09 o 
   5   2   4        5.95        6.06      0.72 o 
   6   2   4       26.79       25.16      1.31 o 
   7   2   4        0.00        0.00      0.82 o 
   1   3   4      476.31      491.50      4.59 o 
   2   3   4      407.39      433.92      5.59 o 
   3   3   4      150.26      148.74      2.47 o 
   4   3   4      148.11      160.76      2.86 o 
   5   3   4       59.57       57.89      1.85 o 
   6   3   4        1.70        2.25      0.74 o 
   7   3   4        0.05        0.34      0.81 o 
   0   4   4     1470.67     1554.82     62.56 o 
   1   4   4      397.55      453.92      6.80 o 
   2   4   4      436.08      494.68      8.25 o 
   3   4   4       89.72       89.99      2.41 o 
   4   4   4        0.01        0.18      0.42 o 
   5   4   4       99.92       98.26      2.44 o 
   6   4   4        4.52        3.70      0.84 o 
   7   4   4       10.16       12.48      1.34 o 
   1   5   4        0.06        0.62      0.31 o 
   2   5   4       54.13       56.22      1.33 o 
   3   5   4       40.04       38.34      1.26 o 
   4   5   4       60.10       55.96      1.80 o 
   5   5   4       29.65       27.35      1.54 o 
   6   5   4       14.51       12.10      1.27 o 
   7   5   4        0.00        0.12      0.82 o 
   0   6   4       58.28       94.47     15.93 o 
   1   6   4        5.33        6.22      0.68 o 
   2   6   4       72.89       77.45      1.59 o 
   3   6   4       50.25       44.14      1.61 o 
   4   6   4        0.02        0.36      0.53 o 
   5   6   4       26.98       27.78      1.63 o 
   6   6   4        2.47        3.21      0.95 o 
   1   7   4        8.95       10.26      1.01 o 
   2   7   4      132.21      126.72      2.62 o 
   3   7   4        4.35        4.74      0.93 o 
   4   7   4        8.57        8.50      1.07 o 
   5   7   4        2.28        1.54      0.80 o 
   0   8   4      233.63      218.37     10.47 o 
   1   8   4       13.59       14.52      1.40 o 
   2   8   4        2.96        3.85      0.94 o 
   3   8   4       21.52       23.48      2.01 o 
   4   8   4        2.29        1.77      1.00 o 
   5   8   4        0.22        0.23      1.03 o 
   1   9   4        7.82        9.46      1.37 o 
   2   9   4        1.38        0.83      0.86 o 
   3   9   4        0.07        0.00      0.84 o 
   4   9   4        1.54        2.98      1.26 o 
   0  10   4       54.59       44.70      3.48 o 
   1  10   4        6.51        6.47      1.56 o 
   2  10   4        3.27        3.12      1.36 o 
   1   1   5      783.77      847.90      9.47 o 
   2   1   5      952.67      995.85      7.06 o 
   3   1   5       30.67       35.68      0.79 o 
   4   1   5        3.35        3.95      0.47 o 
   5   1   5       10.59        9.20      0.79 o 
   6   1   5        2.10        2.74      0.79 o 
   7   1   5        0.11        0.75      0.95 o 
   0   2   5      974.58     1011.42     13.70 o 
   1   2   5       52.99       49.82      0.85 o 
   2   2   5      522.79      590.82      5.51 o 
   3   2   5       91.16       91.07      1.46 o 
   4   2   5      169.45      168.06      2.96 o 
   5   2   5       45.78       44.87      1.47 o 
   6   2   5        5.32        6.45      1.13 o 
   7   2   5        8.08        8.57      1.70 o 
   1   3   5       91.48       88.65      1.50 o 
   2   3   5        7.93        9.02      0.44 o 
   3   3   5        2.50        1.57      0.39 o 
   4   3   5       64.26       61.88      1.55 o 
   5   3   5        3.86        3.57      0.75 o 
   6   3   5       71.49       71.64      2.24 o 
   7   3   5        3.82        4.54      1.07 o 
   0   4   5       56.40       60.33      1.87 o 
   1   4   5      168.04      185.49      2.87 o 
   2   4   5      287.29      298.94      5.11 o 
   3   4   5       56.51       49.98      1.35 o 
   4   4   5        0.04        0.33      0.46 o 
   5   4   5       18.85       16.61      1.23 o 
   6   4   5        0.60        2.00      0.76 o 
   7   4   5        4.39        4.04      1.10 o 
   1   5   5        2.09        2.91      0.40 o 
   2   5   5      104.41      109.09      1.85 o 
   3   5   5        2.16        1.96      0.49 o 
   4   5   5       81.02       80.42      2.25 o 
   5   5   5        0.89        1.09      0.64 o 
   6   5   5       34.62       32.91      1.79 o 
   0   6   5      183.79      164.49      5.44 o 
   1   6   5      277.92      295.82      6.58 o 
   2   6   5       52.18       55.28      1.83 o 
   3   6   5      254.79      240.20      3.58 o 
   4   6   5      122.67      117.06      2.72 o 
   5   6   5        0.38        0.42      0.63 o 
   6   6   5       16.10       16.00      1.50 o 
   1   7   5        0.80        1.66      0.55 o 
   2   7   5        5.28        4.75      0.97 o 
   3   7   5        2.78        2.23      0.80 o 
   4   7   5       17.03       18.80      1.55 o 
   5   7   5        1.74        2.63      0.90 o 
   0   8   5       79.75       78.59      3.83 o 
   1   8   5       98.44       99.01      3.07 o 
   2   8   5        1.78        2.81      0.83 o 
   3   8   5      103.65       97.84      2.97 o 
   4   8   5       24.72       23.47      1.79 o 
   1   9   5        0.12        0.00      0.81 o 
   2   9   5        0.02        0.23      0.77 o 
   3   9   5        0.03        0.41      0.90 o 
   0  10   5       12.88       16.42      3.66 o 
   1  10   5       12.70       12.82      1.94 o 
   0   0   6     2085.89     2094.23     37.60 o 
   1   0   6      100.91       94.44      2.52 o 
   2   0   6      355.47      300.54      3.30 o 
   3   0   6      360.84      380.33      4.63 o 
   4   0   6       28.89       28.91      1.35 o 
   5   0   6      267.37      262.70      7.42 o 
   6   0   6        8.06        6.25      1.63 o 
   7   0   6       38.81       42.96      4.87 o 
   1   1   6      123.79      123.19      1.89 o 
   2   1   6       21.59       10.13      0.56 o 
   3   1   6      169.38      176.81      1.95 o 
   4   1   6       33.37       28.58      1.05 o 
   5   1   6      121.78      127.60      4.07 o 
   6   1   6       22.00       20.50      1.48 o 
   7   1   6        0.11        0.00      0.93 o 
   0   2   6      221.31      202.15      3.36 o 
   1   2   6        0.91        0.83      0.22 o 
   2   2   6       79.97       75.43      1.27 o 
   3   2   6        6.54        5.80      0.48 o 
   4   2   6       12.26       13.45      0.83 o 
   5   2   6      110.32      115.13      3.15 o 
   6   2   6        7.49        6.64      1.16 o 
   7   2   6        9.65       11.66      1.86 o 
   1   3   6        5.26        4.26      0.41 o 
   2   3   6       44.11       43.05      1.17 o 
   3   3   6       70.14       60.23      1.56 o 
   4   3   6       46.36       43.15      1.46 o 
   5   3   6      227.97      227.62      3.93 o 
   6   3   6       49.97       44.05      2.26 o 
   7   3   6        0.23        0.85      0.87 o 
   0   4   6      188.27      184.47      3.96 o 
   1   4   6       50.76       45.58      1.11 o 
   2   4   6       19.52       19.60      1.14 o 
   3   4   6      149.67      146.45      3.80 o 
   4   4   6        0.00        0.45      0.45 o 
   5   4   6       12.05       13.80      1.16 o 
   6   4   6        1.65        0.81      0.72 o 
   7   4   6        0.41        1.32      1.03 o 
   1   5   6       15.63       12.91      0.75 o 
   2   5   6       12.45       12.51      0.87 o 
   3   5   6      191.80      185.53      2.74 o 
   4   5   6        1.98        2.92      0.69 o 
   5   5   6        3.12        3.21      0.80 o 
   6   5   6        6.95        5.69      1.06 o 
   0   6   6        2.33        2.82      0.78 o 
   1   6   6       14.58       13.73      0.87 o 
   2   6   6        2.59        3.71      0.72 o 
   3   6   6       37.38       39.74      1.79 o 
   4   6   6        1.80        2.57      0.73 o 
   5   6   6        2.33        4.07      0.89 o 
   6   6   6        0.11        0.00      0.80 o 
   1   7   6       31.71       31.84      1.51 o 
   2   7   6        8.68        7.75      0.98 o 
   3   7   6      191.68      183.92      3.83 o 
   4   7   6        0.48        1.13      0.76 o 
   5   7   6        8.54        9.82      1.40 o 
   0   8   6       45.27       50.57      3.24 o 
   1   8   6       84.62       84.57      2.80 o 
   2   8   6        2.33        3.08      0.99 o 
   3   8   6        0.37        0.10      0.69 o 
   4   8   6        0.14        0.49      0.78 o 
   1   9   6       10.85        9.74      1.65 o 
   2   9   6        9.68       10.60      1.32 o 
   3   9   6        0.94        0.17      0.85 o 
   0  10   6        7.62        7.89      3.25 o 
   1  10   6       15.43       16.19      2.69 o 
   1   1   7      142.44      144.16      2.61 o 
   2   1   7     3298.57     3410.19     21.07 o 
   3   1   7       14.65       17.02      0.70 o 
   4   1   7        9.25        8.99      0.79 o 
   5   1   7       10.28        8.25      0.90 o 
   6   1   7        2.80        3.22      0.93 o 
   7   1   7        2.02        4.27      1.37 o 
   0   2   7      232.71      244.84      3.74 o 
   1   2   7      527.46      539.31      9.27 o 
   2   2   7      854.94      872.78     13.44 o 
   3   2   7      238.26      238.22      7.01 o 
   4   2   7       33.37       31.09      1.43 o 
   5   2   7        0.60        0.69      0.64 o 
   6   2   7        0.02        0.27      0.67 o 
   7   2   7        0.01        0.43      0.88 o 
   1   3   7      278.12      297.95      2.97 o 
   2   3   7      691.25      740.38     11.53 o 
   3   3   7        2.83        3.75      0.64 o 
   4   3   7        0.44        0.00      0.38 o 
   5   3   7       16.47       12.00      1.38 o 
   6   3   7       12.84       12.84      1.51 o 
   7   3   7        2.42        4.06      1.24 o 
   0   4   7       47.16       53.23      1.64 o 
   1   4   7      122.18      138.03      2.19 o 
   2   4   7      249.20      239.96      5.33 o 
   3   4   7       22.68       21.86      1.24 o 
   4   4   7        9.76        8.30      0.98 o 
   5   4   7        0.89        1.18      0.76 o 
   6   4   7        4.40        4.63      1.15 o 
   1   5   7      277.70      305.37      4.00 o 
   2   5   7       65.51       63.75      1.92 o 
   3   5   7       21.44       20.16      1.18 o 
   4   5   7        0.52        0.14      0.55 o 
   5   5   7        4.93        5.55      1.05 o 
   6   5   7       15.59       17.19      1.84 o 
   0   6   7        0.73        0.36      0.53 o 
   1   6   7        4.71        3.01      0.67 o 
   2   6   7        3.10        2.51      0.65 o 
   3   6   7       15.76       16.86      1.35 o 
   4   6   7       63.47       61.28      2.33 o 
   5   6   7        1.47        1.99      0.82 o 
   1   7   7        1.70        1.64      0.65 o 
   2   7   7       19.73       17.40      1.36 o 
   3   7   7        3.92        5.99      1.07 o 
   4   7   7        9.21       10.31      1.29 o 
   5   7   7        1.11        0.55      0.89 o 
   0   8   7       13.65       11.45      1.91 o 
   1   8   7        3.39        3.97      0.90 o 
   2   8   7        0.10        0.06      0.68 o 
   3   8   7        3.25        4.02      1.04 o 
   4   8   7       10.68       10.59      1.46 o 
   1   9   7       25.68       25.79      2.04 o 
   2   9   7        0.46        1.37      0.85 o 
   3   9   7        0.03        0.11      0.89 o 
   0   0   8       44.39       43.91      1.78 o 
   1   0   8      264.42      270.22      7.74 o 
   2   0   8      217.81      213.34      3.76 o 
   3   0   8       14.98       13.19      1.05 o 
   4   0   8       16.01       13.22      1.14 o 
   5   0   8       77.01       80.47      3.03 o 
   6   0   8        0.07        0.25      0.84 o 
   7   0   8        0.33        1.28      1.80 o 
   1   1   8       22.00       21.45      1.05 o 
   2   1   8      129.45      128.51      2.02 o 
   3   1   8       65.62       72.98      1.67 o 
   4   1   8       62.23       58.80      1.56 o 
   5   1   8        0.06        0.11      0.52 o 
   6   1   8        0.68        0.76      0.76 o 
   7   1   8        0.07        0.51      1.14 o 
   0   2   8      104.49      101.16      4.14 o 
   1   2   8        5.26        5.00      0.50 o 
   2   2   8       51.96       51.93      1.25 o 
   3   2   8        1.06        1.09      0.45 o 
   4   2   8        0.12        0.16      0.50 o 
   5   2   8       99.44       92.02      2.59 o 
   6   2   8        1.25        2.26      0.94 o 
   7   2   8        1.41        2.69      1.12 o 
   1   3   8       16.36       16.95      0.79 o 
   2   3   8       34.81       34.60      1.10 o 
   3   3   8      187.87      187.95      3.11 o 
   4   3   8      112.83      110.05      2.69 o 
   5   3   8        0.20        1.50      0.80 o 
   6   3   8        1.19        1.65      0.87 o 
   0   4   8      263.66      287.31      3.81 o 
   1   4   8       73.34       73.71      2.97 o 
   2   4   8        2.05        1.90      0.55 o 
   3   4   8        0.16        0.08      0.47 o 
   4   4   8       23.75       21.43      1.30 o 
   5   4   8       83.45       81.84      3.01 o 
   6   4   8        5.60        6.68      1.33 o 
   1   5   8        9.58        9.79      0.77 o 
   2   5   8      191.94      182.30      3.25 o 
   3   5   8       45.10       47.24      1.81 o 
   4   5   8        2.38        1.75      0.71 o 
   5   5   8       11.72       13.98      1.62 o 
   6   5   8        0.42        0.45      0.90 o 
   0   6   8        5.79        4.96      1.01 o 
   1   6   8       55.96       51.11      1.83 o 
   2   6   8       18.27       15.47      1.23 o 
   3   6   8        0.37        0.53      0.68 o 
   4   6   8        4.00        5.20      1.01 o 
   5   6   8       10.14       11.33      1.56 o 
   1   7   8       15.41       15.05      1.41 o 
   2   7   8      192.54      200.48      3.86 o 
   3   7   8        7.09        7.30      1.15 o 
   4   7   8       10.91       10.55      1.36 o 
   5   7   8        8.51        8.76      1.49 o 
   0   8   8       38.84       39.73      2.99 o 
   1   8   8       11.88        9.38      1.30 o 
   2   8   8        3.20        3.66      1.07 o 
   3   8   8        2.17        2.31      0.95 o 
   4   8   8        0.02        0.55      0.87 o 
   1   9   8        1.10        2.07      1.19 o 
   2   9   8        9.17        8.31      1.74 o 
   1   1   9       95.27      106.29      1.67 o 
   2   1   9        0.98        1.04      0.42 o 
   3   1   9       15.40       14.08      0.85 o 
   4   1   9        1.03        1.24      0.51 o 
   5   1   9       18.89       15.26      1.29 o 
   6   1   9       31.36       37.08      2.15 o 
   7   1   9        0.00        0.63      1.21 o 
   0   2   9       10.40        9.45      0.78 o 
   1   2   9       53.49       56.88      1.31 o 
   2   2   9       45.10       43.31      1.70 o 
   3   2   9        0.91        1.09      0.52 o 
   4   2   9      291.39      295.15      3.95 o 
   5   2   9       30.95       25.00      1.41 o 
   6   2   9       11.03        9.63      1.42 o 
   1   3   9        1.94        1.80      0.42 o 
   2   3   9      183.21      191.19      2.82 o 
   3   3   9        7.75        7.76      0.90 o 
   4   3   9       22.88       22.48      1.44 o 
   5   3   9        0.98        0.00      0.66 o 
   6   3   9        0.91        2.02      0.96 o 
   0   4   9       90.77       89.85      2.99 o 
   1   4   9       15.45       14.75      0.86 o 
   2   4   9       11.51       10.63      0.87 o 
   3   4   9       28.70       23.57      1.37 o 
   4   4   9       63.77       58.93      2.15 o 
   5   4   9       14.73       13.08      1.54 o 
   6   4   9        2.75        3.63      1.20 o 
   1   5   9        1.39        1.05      0.49 o 
   2   5   9      127.72      125.87      3.26 o 
   3   5   9        0.43        0.06      0.55 o 
   4   5   9       20.48       20.37      1.71 o 
   5   5   9        6.48        8.50      1.42 o 
   0   6   9       97.58      105.93      3.41 o 
   1   6   9        6.48        5.76      0.86 o 
   2   6   9      103.67      103.55      2.69 o 
   3   6   9       60.81       52.10      2.08 o 
   4   6   9        7.37        8.33      1.23 o 
   5   6   9        0.85        1.07      0.99 o 
   1   7   9        2.91        3.21      0.78 o 
   2   7   9        1.50        2.39      0.84 o 
   3   7   9        1.75        2.38      0.91 o 
   4   7   9        2.98        3.88      1.10 o 
   0   8   9       67.25       75.28      4.16 o 
   1   8   9       15.80       16.27      1.47 o 
   2   8   9       18.90       17.01      2.00 o 
   3   8   9       10.68        8.34      1.36 o 
   1   9   9        0.00        0.09      0.88 o 
   0   0  10        5.20        6.43      0.99 o 
   1   0  10      547.21      600.20     19.45 o 
   2   0  10       51.14       55.53      2.20 o 
   3   0  10      338.04      332.04      8.61 o 
   4   0  10       29.54       24.95      1.93 o 
   5   0  10        0.60        2.85      1.00 o 
   6   0  10        0.16        0.40      1.16 o 
   1   1  10       47.56       49.33      1.40 o 
   2   1  10       77.30       81.62      3.10 o 
   3   1  10      120.79      116.24      2.13 o 
   4   1  10        1.38        1.87      0.63 o 
   5   1  10       10.79       11.68      1.20 o 
   6   1  10        0.01        0.62      0.87 o 
   0   2  10        8.81       10.68      1.10 o 
   1   2  10      171.82      180.07      5.60 o 
   2   2  10        6.39        7.23      0.75 o 
   3   2  10      133.76      124.29      2.76 o 
   4   2  10       58.39       55.07      1.84 o 
   5   2  10        0.04        0.69      0.66 o 
   6   2  10        0.48        1.17      0.91 o 
   1   3  10       91.14       90.54      2.45 o 
   2   3  10      186.08      201.41      4.77 o 
   3   3  10      154.89      150.84      3.12 o 
   4   3  10       10.51       11.12      1.06 o 
   5   3  10        5.94        4.08      0.97 o 
   6   3  10        0.48        1.00      0.99 o 
   0   4  10      133.42      147.87      3.72 o 
   1   4  10        0.78        1.37      0.49 o 
   2   4  10        8.89        8.35      0.84 o 
   3   4  10        1.79        2.97      0.74 o 
   4   4  10       64.25       66.47      2.12 o 
   5   4  10        0.00        0.64      0.78 o 
   6   4  10        0.89        2.74      1.22 o 
   1   5  10        5.62        5.73      0.78 o 
   2   5  10       25.59       23.99      1.29 o 
   3   5  10        0.38        0.74      0.59 o 
   4   5  10       20.10       20.12      1.79 o 
   5   5  10       13.99       17.05      1.83 o 
   0   6  10       57.65       63.17      2.78 o 
   1   6  10        1.47        1.31      0.63 o 
   2   6  10       27.08       27.38      1.61 o 
   3   6  10        3.41        3.72      1.03 o 
   4   6  10        8.35       10.73      1.49 o 
   5   6  10        0.04        0.26      1.05 o 
   1   7  10        0.19        0.14      0.61 o 
   2   7  10        0.08        0.65      0.63 o 
   3   7  10        8.87        9.47      1.73 o 
   4   7  10       10.54       10.47      1.68 o 
   0   8  10        4.65        4.03      1.54 o 
   1   8  10        4.57        5.57      1.10 o 
   2   8  10       10.02       10.42      1.55 o 
   1   1  11       79.48       78.80      1.82 o 
   2   1  11        3.47        4.61      0.69 o 
   3   1  11      100.10      101.55      2.29 o 
   4   1  11       50.72       50.45      1.80 o 
   5   1  11        0.77        0.84      0.67 o 
   6   1  11       14.50       18.22      1.90 o 
   0   2  11        7.77        8.34      1.06 o 
   1   2  11       15.66       15.83      1.11 o 
   2   2  11        0.02        0.00      0.41 o 
   3   2  11      180.54      175.00      3.37 o 
   4   2  11        0.19        0.61      0.57 o 
   5   2  11        2.29        2.41      0.81 o 
   6   2  11        2.88        3.87      1.23 o 
   1   3  11      205.58      207.42      5.11 o 
   2   3  11        0.14        0.49      0.46 o 
   3   3  11       86.97       77.28      2.37 o 
   4   3  11       23.51       21.15      1.39 o 
   5   3  11        2.79        3.18      0.89 o 
   6   3  11        3.18        2.41      1.20 o 
   0   4  11        0.53        0.83      0.69 o 
   1   4  11        7.07        6.48      0.78 o 
   2   4  11        4.62        6.03      1.04 o 
   3   4  11       61.13       60.75      2.19 o 
   4   4  11        2.16        2.33      0.75 o 
   5   4  11        0.49        0.43      0.78 o 
   1   5  11       93.31       92.85      3.20 o 
   2   5  11        1.81        1.92      0.71 o 
   3   5  11       15.90       17.28      1.43 o 
   4   5  11        2.29        2.24      0.82 o 
   5   5  11        7.32        9.73      1.41 o 
   0   6  11        5.22        6.71      1.25 o 
   1   6  11       37.53       39.44      1.84 o 
   2   6  11       10.92       12.38      1.26 o 
   3   6  11        2.72        4.31      1.06 o 
   4   6  11        4.15        4.53      1.11 o 
   1   7  11        0.38        0.12      0.63 o 
   2   7  11        2.96        2.90      0.90 o 
   3   7  11        1.00        0.99      1.14 o 
   0   8  11        1.45        1.06      1.29 o 
   1   8  11        0.47        1.04      0.87 o 
   2   8  11        5.49        5.28      1.21 o 
   0   0  12      424.06      426.05     11.31 o 
   1   0  12        7.25        8.44      1.53 o 
   2   0  12       18.16       17.89      1.56 o 
   3   0  12        0.94        0.25      0.75 o 
   4   0  12       29.61       26.83      2.20 o 
   5   0  12        0.09        0.00      0.96 o 
   6   0  12        0.04        0.46      1.34 o 
   1   1  12        3.75        3.37      0.73 o 
   2   1  12       29.72       29.25      1.32 o 
   3   1  12       32.04       31.73      1.43 o 
   4   1  12        0.07        0.00      0.54 o 
   5   1  12        5.86        5.53      1.05 o 
   6   1  12        0.63        0.54      0.97 o 
   0   2  12       46.61       42.96      2.75 o 
   1   2  12        2.18        2.43      0.64 o 
   2   2  12        0.54        0.33      0.53 o 
   3   2  12       21.63       21.77      1.45 o 
   4   2  12       16.34       13.46      1.20 o 
   5   2  12        0.38        0.87      0.76 o 
   1   3  12       32.53       32.08      1.52 o 
   2   3  12       47.67       46.99      2.10 o 
   3   3  12       73.91       76.86      2.43 o 
   4   3  12        3.16        4.55      0.88 o 
   5   3  12       10.44       11.42      1.40 o 
   0   4  12       63.04       68.36      4.05 o 
   1   4  12       42.98       41.95      1.79 o 
   2   4  12        2.67        3.14      0.89 o 
   3   4  12       48.65       53.88      2.42 o 
   4   4  12        0.86        0.86      0.66 o 
   5   4  12        0.40        0.58      0.86 o 
   1   5  12       82.40       78.11      2.76 o 
   2   5  12        0.42        0.10      0.63 o 
   3   5  12        4.57        4.03      1.04 o 
   4   5  12       22.00       20.81      1.73 o 
   0   6  12       48.67       47.53      3.28 o 
   1   6  12       17.54       16.01      1.40 o 
   2   6  12        0.92        2.76      0.91 o 
   3   6  12        6.47        7.18      1.32 o 
   4   6  12        0.74        0.49      1.00 o 
   1   7  12       46.30       48.61      2.30 o 
   2   7  12        8.01        7.60      1.22 o 
   1   1  13       11.46       10.34      1.22 o 
   2   1  13       20.13       18.08      1.33 o 
   3   1  13        5.15        5.05      0.92 o 
   4   1  13       30.72       23.78      1.64 o 
   5   1  13        4.31        5.78      1.16 o 
   0   2  13        7.47        6.12      1.48 o 
   1   2  13       15.71       18.50      1.32 o 
   2   2  13       21.57       22.81      1.46 o 
   3   2  13        3.44        2.90      0.82 o 
   4   2  13       61.27       60.89      2.15 o 
   5   2  13        0.10        0.10      0.75 o 
   1   3  13        7.07        6.36      0.94 o 
   2   3  13        7.10        7.87      1.16 o 
   3   3  13       16.38       19.27      1.69 o 
   4   3  13        5.53        4.89      0.95 o 
   5   3  13        5.30        4.59      1.17 o 
   0   4  13        4.38        3.87      1.08 o 
   1   4  13       16.06       15.49      1.30 o 
   2   4  13        0.06        0.38      0.69 o 
   3   4  13        6.75        9.01      1.35 o 
   4   4  13       15.27       12.98      1.46 o 
   1   5  13       10.33        8.85      1.27 o 
   2   5  13        7.62        6.90      1.23 o 
   3   5  13       31.66       37.55      2.62 o 
   4   5  13        0.01        0.74      0.96 o 
   0   6  13        0.94        0.00      0.82 o 
   1   6  13        1.59        0.79      0.79 o 
   2   6  13        6.14        6.39      1.26 o 
   3   6  13        6.78        7.50      1.39 o 
   1   7  13        0.29        0.94      0.86 o 
   0   0  14      228.32      223.15      9.05 o 
   1   0  14        0.24        0.38      0.94 o 
   2   0  14        0.19        0.00      0.89 o 
   3   0  14       42.94       53.10      2.71 o 
   4   0  14        7.88        9.18      2.01 o 
   5   0  14        2.26        4.80      1.80 o 
   1   1  14        0.19        0.00      0.61 o 
   2   1  14       11.34       11.02      1.35 o 
   3   1  14        9.52        9.94      1.31 o 
   4   1  14        5.13        5.92      1.11 o 
   5   1  14        0.96        0.56      0.98 o 
   0   2  14      198.25      192.48      6.07 o 
   1   2  14        1.04        1.35      0.75 o 
   2   2  14        0.01        0.00      0.59 o 
   3   2  14       30.88       32.80      2.06 o 
   4   2  14       19.64       20.98      1.52 o 
   1   3  14        5.22        5.43      1.10 o 
   2   3  14       25.30       23.37      1.93 o 
   3   3  14       22.02       21.10      1.82 o 
   4   3  14       16.58       16.31      1.59 o 
   0   4  14      101.07      102.75      4.63 o 
   1   4  14        9.66       12.19      1.29 o 
   2   4  14        0.01        0.20      0.70 o 
   3   4  14        5.51        5.40      1.22 o 
   4   4  14       27.26       32.15      2.10 o 
   1   5  14       10.97       12.70      1.51 o 
   2   5  14        0.34        0.80      0.80 o 
   3   5  14        2.11        1.50      0.98 o 
   0   6  14       11.52       12.59      3.25 o 
   1   6  14        6.86        8.41      1.41 o 
   2   6  14        0.85        1.39      0.99 o 
   1   1  15       25.58       28.97      2.00 o 
   2   1  15       23.15       24.09      1.89 o 
   3   1  15       23.65       21.60      2.16 o 
   4   1  15        5.62        6.85      1.57 o 
   0   2  15       27.79       28.96      2.83 o 
   1   2  15       19.81       19.42      1.72 o 
   2   2  15        4.63        5.09      1.16 o 
   3   2  15        3.89        3.35      1.05 o 
   4   2  15        0.16        0.87      0.89 o 
   1   3  15        7.43        8.78      1.33 o 
   2   3  15        0.45        0.00      0.81 o 
   3   3  15        8.92        8.85      1.42 o 
   0   4  15       52.92       52.09      4.41 o 
   1   4  15        8.58        9.37      2.32 o 
   2   4  15        3.18        3.59      1.11 o 
   3   4  15        0.08        0.05      0.81 o 
   1   5  15       21.14       22.92      2.31 o 
   2   5  15        3.46        4.78      1.24 o 
   0   0  16        2.86        3.37      2.03 o 
   1   0  16        4.35        3.49      1.48 o 
   2   0  16       11.65        9.58      1.97 o 
   3   0  16       15.32        9.86      3.13 o 
   1   1  16        0.00        0.00      0.72 o 
   2   1  16        2.82        2.91      1.05 o 
   3   1  16        0.90        1.34      1.21 o 
   0   2  16        8.81        8.05      1.92 o 
   1   2  16        7.26        7.34      1.34 o 
   2   2  16        0.09        0.10      0.96 o 
   3   2  16        2.29        1.45      1.16 o 
   1   3  16        0.01        0.37      0.86 o 
   2   3  16       10.47       10.43      1.80 o 
   3   3  16        0.18        0.65      1.11 o 
   0   4  16       54.38       56.33      5.48 o 
   1   4  16        3.29        3.66      1.36 o 
   2   4  16       16.30       18.19      2.24 o 
   1   1  17       19.20       17.60      1.84 o 
   2   1  17        5.83        7.03      1.44 o 
   0   2  17       15.85       18.44      4.38 o 
   1   2  17        1.60        2.18      1.03 o 
   2   2  17        6.36        5.85      1.57 o 
   1   3  17        2.60        2.68      1.19 o 
   0   0  18        4.54        5.74      2.67 o 
                                                 
